# Supplementary material for: Antigenic and Structural Properties of the Lipopolysaccharide of the Uropathogenic Proteus mirabilis Dm55 Strain Classified to a New O85 Proteus Serogroup
Source: Int J Mol Sci. 2023 Nov 16;24(22):16424. doi: 10.3390/ijms242216424 (PMC10671486; doi:10.3390/ijms242216424)
Supplement: Supplementary file 1 [file ijms-24-16424-s001.zip]

Archive with 4 entries (4 files):
- Supplementary Figure S1.pdf
- Supplementary Figures S2 and S3.pdf
- Supplementary Figures S4 and S5.pdf
- Supplementary Tables S1 and S2.pdf
